# Supplementary material for: Nanoformulation of Spirooxindole and Methods for Treating Hepatocellular Carcinoma
Source: Pharmaceutics. 2025 Jan 12;17(1):93. doi: 10.3390/pharmaceutics17010093 (PMC11768502; doi:10.3390/pharmaceutics17010093)
Supplement: Supplementary file 1 [file pharmaceutics-17-00093-s001.zip]

Archive with 1 entries (1 files):
- pharmaceutics-3245208-supplementary.pdf
